# Supplementary material for: miR-34a-5p inhibits the malignant progression of KSHV-infected SH-SY5Y cells by targeting c-fos
Source: PeerJ. 2022 Apr 15;10:e13233. doi: 10.7717/peerj.13233 (PMC9014853; doi:10.7717/peerj.13233)
Supplement: Supplemental Information 1 [file peerj-10-13233-s001.zip]

Archive with 8 entries (6 files):
- figure1/
- figure1/figure 1A/
- figure1/figure 1A/GFP(200X).tif
- figure1/figure 1A/GFP(40X).tif
- figure1/figure 1A/light(40X).tif
- figure1/figure 1A/light(200X).tif
- figure1/figure 1A/RFP(200X).tif
- figure1/figure 1A/RFP(40X).tif
