# Supplementary material for: miR-34a-5p inhibits the malignant progression of KSHV-infected SH-SY5Y cells by targeting c-fos
Source: PeerJ. 2022 Apr 15;10:e13233. doi: 10.7717/peerj.13233 (PMC9014853; doi:10.7717/peerj.13233)
Supplement: Supplemental Information 2 [file peerj-10-13233-s002.zip]

Archive with 14 entries (10 files):
- figure S1/
- figure S1/supplement figure1B/
- figure S1/supplement figure1B/Cell Viability.XLSX
- figure S1/supplement figure1C/
- figure S1/supplement figure1C/inhibitor-NC 0h.jpg
- figure S1/supplement figure1C/inhibitor-NC 12h.jpg
- figure S1/supplement figure1C/inhibitor-NC 24h.jpg
- figure S1/supplement figure1C/miR-34a-5p inhibitor 0h.jpg
- figure S1/supplement figure1C/miR-34a-5p inhibitor 12h.jpg
- figure S1/supplement figure1C/miR-34a-5p inhibitor 24h.jpg
- figure S1/supplement figure1E/
- figure S1/supplement figure1E/inhibitor-NC.jpg
- figure S1/supplement figure1E/Migration of invaded cells .xlsx
- figure S1/supplement figure1E/miR-34a-5p inhibitor.jpg
