# Supplementary material for: miR-34a-5p inhibits the malignant progression of KSHV-infected SH-SY5Y cells by targeting c-fos
Source: PeerJ. 2022 Apr 15;10:e13233. doi: 10.7717/peerj.13233 (PMC9014853; doi:10.7717/peerj.13233)
Supplement: Supplemental Information 2 [file peerj-10-13233-s002.zip › figure S1/supplement figure1B/Cell Viability.XLSX]

## Sheet: Sheet1
Raw data of cell viability assay
time	inhibitor-NC			miR-34a-5p inhibitor
24h	1	1	1	1	1	1
48h	2.03738	2.15563	2.23793	3.26403	3.06081	3.0034
72h	3.12773	3.25166	3.0931	4.49835	4.21959	3.80612
96h	3.86604	3.96689	3.53103	4.79868	4.90203	4.93537
120h	6.41122	5.64901	5.83793	7.89439	8.06419	7.82313
