# Supplementary material for: miR-34a-5p inhibits the malignant progression of KSHV-infected SH-SY5Y cells by targeting c-fos
Source: PeerJ. 2022 Apr 15;10:e13233. doi: 10.7717/peerj.13233 (PMC9014853; doi:10.7717/peerj.13233)
Supplement: Supplemental Information 2 [file peerj-10-13233-s002.zip › figure S1/supplement figure1E/Migration of invaded cells .xlsx]

## Sheet: Sheet1
	Raw data of cell Transwell migration assay
	inhibitor-NC	miR-34a-5p inhibitor
	123	380
	131	367
	127	392
