# Supplementary material for: miR-34a-5p inhibits the malignant progression of KSHV-infected SH-SY5Y cells by targeting c-fos
Source: PeerJ. 2022 Apr 15;10:e13233. doi: 10.7717/peerj.13233 (PMC9014853; doi:10.7717/peerj.13233)
Supplement: Supplemental Information 3 [file peerj-10-13233-s003.zip]

Archive with 17 entries (11 files):
- figure2/figure2 A/
- figure2/figure2 A/Cell Viability.XLSX
- figure2/figure2 B/
- figure2/figure2 B/the flow cytometry assay.XLSX
- figure2/figure2 D/
- figure2/figure2 D/CDK4.jpg
- figure2/figure2 D/a┬-actin .jpg
- figure2/figure2 E/
- figure2/figure2 E/CDK6.jpg
- figure2/figure2 E/a┬-actin.jpg
- figure2/figure2 F/
- figure2/figure2 F/cyclin D1.jpg
- figure2/figure2 F/a┬-actin.jpg
- figure2/figure2 G/
- figure2/figure2 G/miR-34a-5p.jpg
- figure2/figure2 G/miR-NC.jpg
- figure2/figure2 G/number of cloning cells.xlsx
