# Supplementary material for: miR-34a-5p inhibits the malignant progression of KSHV-infected SH-SY5Y cells by targeting c-fos
Source: PeerJ. 2022 Apr 15;10:e13233. doi: 10.7717/peerj.13233 (PMC9014853; doi:10.7717/peerj.13233)
Supplement: Supplemental Information 3 [file peerj-10-13233-s003.zip › figure2/figure2 B/the flow cytometry assay.XLSX]

## Sheet: Sheet1
Raw data of the flow cytometry assay
	miR-NC			miR-34a-5p
G0/G1	48	45.6	48.4	59.3	56.6	63.1
S	32.9	40.8	33.1	30.1	33.5	24.5
G2/M	16.3	11.8	13.9	8.4	7.7	9.6
