# Supplementary material for: miR-34a-5p inhibits the malignant progression of KSHV-infected SH-SY5Y cells by targeting c-fos
Source: PeerJ. 2022 Apr 15;10:e13233. doi: 10.7717/peerj.13233 (PMC9014853; doi:10.7717/peerj.13233)
Supplement: Supplemental Information 3 [file peerj-10-13233-s003.zip › figure2/figure2 G/number of cloning cells.xlsx]

## Sheet: Sheet1
	The raw data of plate clone assay
		miR-NC	miR-34a-5p
		43	10
		44	9
		45	11
