# Supplementary material for: miR-34a-5p inhibits the malignant progression of KSHV-infected SH-SY5Y cells by targeting c-fos
Source: PeerJ. 2022 Apr 15;10:e13233. doi: 10.7717/peerj.13233 (PMC9014853; doi:10.7717/peerj.13233)
Supplement: Supplemental Information 4 [file peerj-10-13233-s004.zip]

Archive with 18 entries (13 files):
- figure3/
- figure3/figure3 A/
- figure3/figure3 A/miR-34a-5p(0 h).jpg
- figure3/figure3 A/miR-34a-5p(12 h).jpg
- figure3/figure3 A/miR-34a-5p(36 h).jpg
- figure3/figure3 A/miR-NC(0 h).jpg
- figure3/figure3 A/miR-NC(12 h).jpg
- figure3/figure3 A/miR-NC(36 h).jpg
- figure3/figure3 C/
- figure3/figure3 C/Migration of invaded cells .xlsx
- figure3/figure3 C/miR-34a-5p.jpg
- figure3/figure3 C/miR-NC.jpg
- figure3/figure3 E/
- figure3/figure3 E/MMP2.jpg
- figure3/figure3 E/β-actin.jpg
- figure3/figure3 F/
- figure3/figure3 F/MMP9.jpg
- figure3/figure3 F/β-actin.jpg
