# Supplementary material for: miR-34a-5p inhibits the malignant progression of KSHV-infected SH-SY5Y cells by targeting c-fos
Source: PeerJ. 2022 Apr 15;10:e13233. doi: 10.7717/peerj.13233 (PMC9014853; doi:10.7717/peerj.13233)
Supplement: Supplemental Information 4 [file peerj-10-13233-s004.zip › figure3/figure3 C/Migration of invaded cells .xlsx]

## Sheet: Sheet1
The raw data of transwell migration assay
Migration	miR-NC	miR-34a-5p
1	36	8
2	39	9
3	39	9
