# Supplementary material for: miR-34a-5p inhibits the malignant progression of KSHV-infected SH-SY5Y cells by targeting c-fos
Source: PeerJ. 2022 Apr 15;10:e13233. doi: 10.7717/peerj.13233 (PMC9014853; doi:10.7717/peerj.13233)
Supplement: Supplemental Information 5 [file peerj-10-13233-s005.zip]

Archive with 11 entries (6 files):
- figure4/
- figure4/figure4 A/
- figure4/figure4 A/binding sequences .jpg
- figure4/figure4 B/
- figure4/figure4 B/Relative Luseciferase activity.XLSX
- figure4/figure4 C/
- figure4/figure4 C/c-fos.jpg
- figure4/figure4 C/β-actin.jpg
- figure4/figure4 E/
- figure4/figure4 E/c-fos.jpg
- figure4/figure4 E/β-actin.jpg
