# Supplementary material for: miR-34a-5p inhibits the malignant progression of KSHV-infected SH-SY5Y cells by targeting c-fos
Source: PeerJ. 2022 Apr 15;10:e13233. doi: 10.7717/peerj.13233 (PMC9014853; doi:10.7717/peerj.13233)
Supplement: Supplemental Information 6 [file peerj-10-13233-s006.zip]

Archive with 16 entries (10 files):
- figure5/figure5 C/
- figure5/figure5 C/the flow cytometry assay.XLSX
- figure5/figure5 D/
- figure5/figure5 D/Cell Viability.XLSX
- figure5/figure5 E/
- figure5/figure5 E/CDK4 .jpg
- figure5/figure5 E/a┬-actin .jpg
- figure5/figure5 F/
- figure5/figure5 F/CDK6.jpg
- figure5/figure5 F/a┬-actin.jpg
- figure5/figure5 G/
- figure5/figure5 G/cyclin D1.jpg
- figure5/figure5 G/a┬-actin.jpg
- figure5/figure5 H/
- figure5/figure5 H/Number of cloning cells .xls
- figure5/figure5 H/Plate clone.jpg
