# Supplementary material for: miR-34a-5p inhibits the malignant progression of KSHV-infected SH-SY5Y cells by targeting c-fos
Source: PeerJ. 2022 Apr 15;10:e13233. doi: 10.7717/peerj.13233 (PMC9014853; doi:10.7717/peerj.13233)
Supplement: Supplemental Information 6 [file peerj-10-13233-s006.zip › figure5/figure5 C/the flow cytometry assay.XLSX]

## Sheet: Sheet1
Raw data of the flow cytometry assay
	miR-34a-5p+pcDNA			miR-34a-5p+c-fos
G0/G1	63.8	66.4	65.6	60.7	63	62.7
S	24.3	21.5	20.9	25.8	24	20.3
G2/M	10.4	9.1	10.3	12	9.3	12.8
