# Supplementary material for: miR-34a-5p inhibits the malignant progression of KSHV-infected SH-SY5Y cells by targeting c-fos
Source: PeerJ. 2022 Apr 15;10:e13233. doi: 10.7717/peerj.13233 (PMC9014853; doi:10.7717/peerj.13233)
Supplement: Supplemental Information 6 [file peerj-10-13233-s006.zip › figure5/figure5 D/Cell Viability.XLSX]

## Sheet: Sheet1
Raw data of cell viability assay
	miR-34a-5p+pcDNA			miR-34a-5p+c-fos
24h	1	1	1	1	1	1
48h	1.14925	1.05634	0.896907	1.3375	1.28947	1.31765
72h	1.44776	1.25352	1.06186	1.9	2.13158	2.10588
96h	1.55224	1.3662	1.09278	1.9875	2.15789	2.10588
120h	1.98507	2.53521	2.03093	4.0375	3.97368	4.58824
