# Supplementary material for: miR-34a-5p inhibits the malignant progression of KSHV-infected SH-SY5Y cells by targeting c-fos
Source: PeerJ. 2022 Apr 15;10:e13233. doi: 10.7717/peerj.13233 (PMC9014853; doi:10.7717/peerj.13233)
Supplement: Supplemental Information 6 [file peerj-10-13233-s006.zip › figure5/figure5 H/Number of cloning cells .xls]

## Sheet: Sheet1
	The raw data of plate clone assay
	miR-34a-5p+pcDNA	miR-34a-5p+c-fos
	9	22
	9	21
	9	22
