# Supplementary material for: miR-34a-5p inhibits the malignant progression of KSHV-infected SH-SY5Y cells by targeting c-fos
Source: PeerJ. 2022 Apr 15;10:e13233. doi: 10.7717/peerj.13233 (PMC9014853; doi:10.7717/peerj.13233)
Supplement: Supplemental Information 7 [file peerj-10-13233-s007.zip]

Archive with 18 entries (13 files):
- figure6/
- figure6/figure6 A/
- figure6/figure6 A/miR-34a-5p+c-fos(0h).jpg
- figure6/figure6 A/miR-34a-5p+c-fos(36h).jpg
- figure6/figure6 A/miR-34a-5p+c-fos(48h).jpg
- figure6/figure6 A/miR-34a-5p+pcDNA(36h).jpg
- figure6/figure6 A/miR-34a-5p+pcDNA(48h).jpg
- figure6/figure6 A/miR-34a-5p+pcDNA(0h).jpg
- figure6/figure6 C/
- figure6/figure6 C/Migration of invaded cells .xls
- figure6/figure6 C/miR-34a-5p+c-fos.jpg
- figure6/figure6 C/miR-34a-5p+pcDNA.jpg
- figure6/figure6 E/
- figure6/figure6 E/MMP2.jpg
- figure6/figure6 E/β-actin.jpg
- figure6/figure6 F/
- figure6/figure6 F/MMP9.jpg
- figure6/figure6 F/β-actin.jpg
