# Supplementary material for: miR-34a-5p inhibits the malignant progression of KSHV-infected SH-SY5Y cells by targeting c-fos
Source: PeerJ. 2022 Apr 15;10:e13233. doi: 10.7717/peerj.13233 (PMC9014853; doi:10.7717/peerj.13233)
Supplement: Supplemental Information 7 [file peerj-10-13233-s007.zip › figure6/figure6 C/Migration of invaded cells .xls]

## Sheet: Sheet1
	The raw data of transwell migration assay
	miR-34a-5p+pcDNA	miR-34a-5p+c-fos
	12	51
	13	52
	12	52
