# Supplementary material for: miR-34a-5p inhibits the malignant progression of KSHV-infected SH-SY5Y cells by targeting c-fos
Source: PeerJ. 2022 Apr 15;10:e13233. doi: 10.7717/peerj.13233 (PMC9014853; doi:10.7717/peerj.13233)
Supplement: Supplemental Information 8 [file peerj-10-13233-s008.zip]

Archive with 7 entries (3 files):
- figure7/
- figure7/figure 7A/
- figure7/figure 7A/Relative mRNA expression.XLSX
- figure7/figure 7B/
- figure7/figure 7B/KSHV copy number (10^).XLSX
- figure7/figure 7C/
- figure7/figure 7C/KSHV copy number (10^).XLSX
