# Supplementary material for: miR-34a-5p inhibits the malignant progression of KSHV-infected SH-SY5Y cells by targeting c-fos
Source: PeerJ. 2022 Apr 15;10:e13233. doi: 10.7717/peerj.13233 (PMC9014853; doi:10.7717/peerj.13233)
Supplement: Supplemental Information 8 [file peerj-10-13233-s008.zip › figure7/figure 7B/KSHV copy number (10^).XLSX]

## Sheet: Sheet1
	The raw data of Taq-man real-time PCR
	miR-NC	miR-34a-5p
	5.50572	4.58419
	5.50982	4.46728
	5.61282	4.1059
