# Supplementary material for: miR-34a-5p inhibits the malignant progression of KSHV-infected SH-SY5Y cells by targeting c-fos
Source: PeerJ. 2022 Apr 15;10:e13233. doi: 10.7717/peerj.13233 (PMC9014853; doi:10.7717/peerj.13233)
Supplement: Supplemental Information 8 [file peerj-10-13233-s008.zip › figure7/figure 7C/KSHV copy number (10^).XLSX]

## Sheet: Sheet1
	The raw data of Taq-man real-time PCR
	miR-34a-5p+pcDNA	miR-34a-5p+c-fos
	4.93944	5.6639
	4.65737	5.83973
	4.84228	5.61125
