# Supplementary material for: miR-34a-5p inhibits the malignant progression of KSHV-infected SH-SY5Y cells by targeting c-fos
Source: PeerJ. 2022 Apr 15;10:e13233. doi: 10.7717/peerj.13233 (PMC9014853; doi:10.7717/peerj.13233)
Supplement: Supplemental Information 9 [file peerj-10-13233-s009.zip]

Archive with 15 entries (8 files):
- figure8/
- figure8/figure8 D/
- figure8/figure8 D/Tumor volume.XLSX
- figure8/figure8 E/
- figure8/figure8 E/c-fos/
- figure8/figure8 E/c-fos/miR-34a-5p.tif
- figure8/figure8 E/c-fos/miR-NC.tif
- figure8/figure8 E/CDK6/
- figure8/figure8 E/CDK6/miR-34a-5p.tif
- figure8/figure8 E/CDK6/miR-NC.tif
- figure8/figure8 E/cyclin D1/
- figure8/figure8 E/cyclin D1/miR-34a-5p.tif
- figure8/figure8 E/cyclin D1/miR-NC.tif
- figure8/figure8 I/
- figure8/figure8 I/Tumor weight.XLSX
