# Supplementary material for: miR-34a-5p inhibits the malignant progression of KSHV-infected SH-SY5Y cells by targeting c-fos
Source: PeerJ. 2022 Apr 15;10:e13233. doi: 10.7717/peerj.13233 (PMC9014853; doi:10.7717/peerj.13233)
Supplement: Supplemental Information 9 [file peerj-10-13233-s009.zip › figure8/figure8 I/Tumor weight.XLSX]

## Sheet: Sheet1
		miR-NC	miR-34a-5p
		2800	396
		1297	147
		1328	252
		1407	254
