# Supplementary material for: miR-34a-5p inhibits the malignant progression of KSHV-infected SH-SY5Y cells by targeting c-fos
Source: PeerJ. 2022 Apr 15;10:e13233. doi: 10.7717/peerj.13233 (PMC9014853; doi:10.7717/peerj.13233)
Supplement: Supplemental Information 12 [file peerj-10-13233-s012.zip]

Archive with 38 entries (24 files):
- Supplemental_S2/
- Supplemental_S2/Western Blot/
- Supplemental_S2/Western Blot/figure2 D/
- Supplemental_S2/Western Blot/figure2 D/CDK4.jpg
- Supplemental_S2/Western Blot/figure2 D/β-actin .jpg
- Supplemental_S2/Western Blot/figure2 E/
- Supplemental_S2/Western Blot/figure2 E/CDK6.jpg
- Supplemental_S2/Western Blot/figure2 E/β-actin.jpg
- Supplemental_S2/Western Blot/figure2 F/
- Supplemental_S2/Western Blot/figure2 F/cyclin D1.jpg
- Supplemental_S2/Western Blot/figure2 F/β-actin.jpg
- Supplemental_S2/Western Blot/figure3 E/
- Supplemental_S2/Western Blot/figure3 E/MMP2.jpg
- Supplemental_S2/Western Blot/figure3 E/β-actin.jpg
- Supplemental_S2/Western Blot/figure3 F/
- Supplemental_S2/Western Blot/figure3 F/MMP9.jpg
- Supplemental_S2/Western Blot/figure3 F/β-actin.jpg
- Supplemental_S2/Western Blot/figure4 C/
- Supplemental_S2/Western Blot/figure4 C/c-fos.jpg
- Supplemental_S2/Western Blot/figure4 C/β-actin.jpg
- Supplemental_S2/Western Blot/figure4 E/
- Supplemental_S2/Western Blot/figure4 E/c-fos.jpg
- Supplemental_S2/Western Blot/figure4 E/β-actin.jpg
- Supplemental_S2/Western Blot/figure5 E/
- Supplemental_S2/Western Blot/figure5 E/CDK4 .jpg
- Supplemental_S2/Western Blot/figure5 E/β-actin .jpg
- Supplemental_S2/Western Blot/figure5 F/
- Supplemental_S2/Western Blot/figure5 F/CDK6.jpg
- Supplemental_S2/Western Blot/figure5 F/β-actin .jpg
- Supplemental_S2/Western Blot/figure5 G/
- Supplemental_S2/Western Blot/figure5 G/cyclin D1.jpg
- Supplemental_S2/Western Blot/figure5 G/β-actin.jpg
- Supplemental_S2/Western Blot/figure6 E/
- Supplemental_S2/Western Blot/figure6 E/MMP2.jpg
- Supplemental_S2/Western Blot/figure6 E/β-actin.jpg
- Supplemental_S2/Western Blot/figure6 F/
- Supplemental_S2/Western Blot/figure6 F/MMP9.jpg
- Supplemental_S2/Western Blot/figure6 F/β-actin.jpg
